# Supplementary material for: Comment on Dimou et al. Profile of Membrane Cargo Trafficking Proteins and Transporters Expressed under N Source Derepressing Conditions in Aspergillus nidulans. J. Fungi 2021, 7, 560
Source: J Fungi (Basel). 2021 Dec 3;7(12):1037. doi: 10.3390/jof7121037 (PMC8703528; doi:10.3390/jof7121037)
Supplement: Supplementary file 1 [file jof-07-01037-s001.zip]

Archive with 1 entries (1 files):
- jof-1445904-supplementary.pdf
